# Supplementary material for: Genetic Polymorphism of 27 Y-STR Loci in the Western Kazakh Tribes from Kazakhstan and Karakalpakstan, Uzbekistan
Source: Genes (Basel). 2022 Oct 9;13(10):1826. doi: 10.3390/genes13101826 (PMC9601638; doi:10.3390/genes13101826)
Supplement: Supplementary file 1 [file genes-13-01826-s001.zip]

Archive with 1 entries (1 files):
- Table S1--14.xlsx
